# Supplementary material for: Prevalence and Risk Factors for ESBL/AmpC-E. coli in Pre-Weaned Dairy Calves on Dairy Farms in Germany
Source: Microorganisms. 2021 Oct 12;9(10):2135. doi: 10.3390/microorganisms9102135 (PMC8539614; doi:10.3390/microorganisms9102135)
Supplement: Supplementary file 1 [file microorganisms-09-02135-s001.zip]

Archive with 3 entries (3 files):
- Supplement_1.pdf
- Supplement_2.pdf
- Supplement_3.pdf
